# Supplementary material for: Inverted duplicate DNA sequences increase translocation rates through sequencing nanopores resulting in reduced base calling accuracy
Source: Nucleic Acids Res. 2020 Apr 7;48(9):4940–5. doi: 10.1093/nar/gkaa206 (PMC7229812; doi:10.1093/nar/gkaa206)
Supplement: gkaa206_Supplemental_Files [file gkaa206_supplemental_files.zip]

Archive with 2 entries (2 files):
- Supplemental_Tables_1-5.xlsx
- Supplementary_Material.pdf
