# Supplementary material for: Inverted duplicate DNA sequences increase translocation rates through sequencing nanopores resulting in reduced base calling accuracy
Source: Nucleic Acids Res. 2020 Apr 7;48(9):4940–5. doi: 10.1093/nar/gkaa206 (PMC7229812; doi:10.1093/nar/gkaa206)
Supplement: gkaa206_Supplemental_Files [file gkaa206_supplemental_files.zip › Supplemental_Tables_1-5.xlsx]

## Sheet: ST1_Strains_used_in_this_study
Lauer et al. Sample ID	Internal Strain ID	Illumina SRA Accession Number	ONT SRA Accession Number	Description	Media	Mean Nuclear Genome Sequencing Depth	ChrI	ChrII	ChrIII	ChrIV	ChrV	ChrVI	ChrVII	ChrVIII	ChrIX	ChrX	ChrXI	ChrXII	ChrXIII	ChrXIV	ChrXV	ChrXVI
ancestor	DGY1657	SAMN08971563	SAMN13383752	Ancestral strain, No CNVs	Rich Media (YPD)	54.6698	48.2094	47.7571	47.2668	49.9033	51.5589	48.9819	49.764	50.4058	46.8552	51.6409	45.6234	111.329	49.8147	46.856	48.7627	49.9976
gln_ctrl02_c2	DGY1726	SAMN08971591	SAMN13383753	CNV at SAK1, YER137C	Glutamine limited media	35.1193	35.0947	30.029	36.7339	30.8415	33.446	32.5286	30.1835	30.3666	31.9674	32.5649	41.9579	66.4276	31.5656	31.0571	31.1094	30.5952
gln_01_c4	DGY1731	SAMN08971606	SAMN13383754	CNV at BCH2, ESL2	Glutamine limited media	25.2327	23.05	21.9775	19.8822	24.0063	21.8443	19.9159	21.4292	22.8463	20.4355	22.5065	32.7458	50.4938	21.2075	22.4748	22.3475	21.5516
gln_03_c1	DGY1735	SAMN08971589	SAMN13383755	CNV at ALY1, SIR1	Glutamine limited media	52.642	27.7759	47.1024	30.1442	48.4051	45.4897	29.5161	48.1161	47.6507	37.7432	47.8595	69.447	106.688	46.462	48.2016	49.1715	47.9311
gln_05_c2	DGY1741	SAMN08971607	SAMN13383756	CNV at SET3, Intergenic TRK2, YKR051W	Glutamine limited media	43.1216	48.481	37.7682	40.363	38.5778	41.954	38.5837	37.724	42.956	41.1529	41.2609	37.4528	81.9849	39.0231	34.6528	40.2258	39.5115
gln_06_c2	DGY1743	SAMN08971610	SAMN13383757	Segmental Anueploid, CEN11 and intergencin between ESL2 and PCK1	Glutamine limited media	41.2392	32.1737	35.2165	34.131	32.4342	38.3115	31.9405	34.0707	40.8535	40.6883	40.099	52.4877	83.164	37.7687	36.0382	35.4818	37.9528
gln_07_c1	DGY1744	SAMN08971613	SAMN13383758	Translocation, AUR1 and DID2	Glutamine limited media	44.2085	25.4712	39.6206	35.6163	36.7766	43.3284	30.7715	39.7458	42.9017	38.2615	42.6746	61.0353	70.1672	45.3115	41.5972	42.2824	43.6994
ure_02_c1	DGY1758	SAMN08971573	SAMN13383759	CNV at NPR3, YHL008C	Urea limited media	38.1318	32.6856	29.0083	64.9447	32.5564	34.1233	32.2951	34.435	39.6218	34.8839	34.3862	31.4776	78.8576	32.8538	31.216	34.2669	32.9651

## Sheet: ST2_Low_phred_score_regions
Internal Strain ID	Lower Threshold (lt)	Middle Threshold (mt)	Upper Threshold (ut)	Standard Deviation	Pct of reads with low phred score regions	Median number of regions per read:	Median region length (nt):	Minimum length	Maximum Length	Median median low phred score	Minimum median low phred score	Median Maximum phred score
DGY1657	7.13866	16	19.5445	1.77227	0.305068	2	95	51	5080	7.5	2	14
DGY1726	6.74124	16	19.7035	1.85175	0.235	2	105	51	20570	7	2	12
DGY1731	6.13518	16	19.9459	1.97296	0.125124	1	131.5	51	8380	7	2	12
DGY1735	6.71623	16	19.7135	1.85675	0.246032	2	105	51	11558	7	1	14
DGY1741	6.98038	16	19.6078	1.80392	0.205349	1	98	51	20259	7	2	12.5
DGY1743	5.32871	16	20.2685	2.13426	0.0449954	1	140	51	2018	6	1	11.5
DGY1744	5.03164	16	20.3873	2.19367	0.057	1	116.5	52	17075	6	3	12
DGY1758	6.45265	16	19.8189	1.90947	0.20491	2	121	51	33239	7	1	12

## Sheet: ST3_Structural_Variant_informat
Structural Variant Breakpoint ID	Internal Strain ID	SV Description	Short Read Detected Structural Variant Breakpoint	Length Correlation	Validated as ID using Illumina (Lauer et al. 2018)	Identified as ID by Mugio	Identified as ID by Sniffles
A1	DGY1726	CNV at SAK1, YER137C	NC_001137.3:419213-419285	Rho: 0.6484 pval: 0.012144 - from 14 sequences.	1	1	0
T1	DGY1726	CNV at SAK1, YER137C	NC_001137.3:441598-441645	Rho: -0.1667 pval: 0.693239 - from 8 sequences.	0	0	0
A2	DGY1731	CNV at BCH2, ESL2	NC_001143.9:492958-493057	Rho: 0.9549 pval: 0.0 - from 21 sequences	1	1	0
A3	DGY1731	CNV at BCH2, ESL2	NC_001143.9:633670-633744	Rho: 0.9636 pval: 7e-06 - from 10 sequences.	1	1	1
C1	DGY1731	CNV at BCH2, YKR045C	NC_001143.9:526915-527135	Rho: 0.8881, pval: 0.000114 - from 12 sequences	0	1	0
C2	DGY1741	CNV at YKRCdelta11, YKRCdelta12	NC_001143.9:513422-513642	Rho: 0.9902, pval: 0, from 17 Sequences	0	1	0
A4	DGY1735	CNV at ALY1, SIR1	NC_001143.9:479620-479694	Rho: 0.9779 pval: 0.0 - from 17 sequences.	1	1	1
A5	DGY1735	CNV at ALY1, SIR1	NC_001143.9:644855-644932	Rho: 0.9226 pval: 0.0 - from 32 sequences.	1	1	1
A6	DGY1741	CNV at SET3, Intergenic TRK2, YKR051W	NC_001143.9:498246-498340	Rho: 0.9429 pval: 0.004805 - from 6 sequences.	1	1	1
A7	DGY1741	CNV at SET3, Intergenic TRK2, YKR051W	NC_001143.9:533930-533995	Rho: 0.9877 pval: 0.0 - from 17 sequences.	1	1	0
B1	DGY1743	Segmental Anueploid, CEN11 and intergenic between ESL2 and PCK1	NC_001143.9:440159-440230	Rho: 0.9636 pval: 7e-06 - from 10 sequences.	0	1	1
B2	DGY1743	Segmental Anueploid, CEN11 and intergenic between ESL2 and PCK1	NC_001143.9:634104-634178	Rho: 0.9794 pval: 0.0 - from 18 sequences.	0	1	1
T2	DGY1744	Translocation, AUR1 and DID2	NC_001143.9:436054-436144	Rho: -1.0 pval: nan - from 2 sequences.	0	0	0
T3	DGY1744	Translocation, AUR1 and DID2	NC_001143.9:508341-508413	Rho: 0.5 pval: 0.666667 - from 3 sequences.	0	0	0
A8	DGY1758	CNV at NPR3, YHL008C	NC_001140.6:61808-61889	Rho: 0.9754 pval: 0.0 - from 26 sequences.	1	1	1
A9	DGY1758	CNV at NPR3, YHL008C	NC_001140.6:94012-94085	Rho: 0.8464 pval: 1e-06 - from 22 sequences	1	1	1
D1	DGY1731	rDNA	NC_001144.5:451418-468930	Rho: 1 pval: 0 - from 3 seqeunces	0	0	0
#
# Explanation of Structural Variant IDs
# "A" denotes a Inverted Duplication (ID) identified by Lauer et al 2018 and validated by short-read sequencing
# "B" denotes a ID identifed using Mugio using prior SV breakpoints identified by Lauer et al 2018
# "C" denotes a ID identified using Mugio without prior breakpoints
# "D" denotes potential ID occurring at the rDNA locus, see Supplemental Figure [rDNA]
# "T' denotes a transposon (Ty) associated SV

## Sheet: ST4_Results_of_Mugio_analysis
#Structural Variant Breakpoint ID correspond to ID in Supplemental Table 3
Structural Variant Breakpoint ID	Internal Strain ID	Candidate locus	Length Correlation (Rho)	Rho, pval	Supporting reads	Total reads	Inverted Duplication
0	DGY1657	NC_001137.3_443286-443506	nan	nan	1	152	No
0	DGY1657	NC_001144.5_451308-451528	-0.1429	0.787172	6	1488	No
0	DGY1657	NC_001144.5_468819-469039	0.4	0.6	4	1501	No
A1	DGY1726	NC_001137.3_419103-419323	0.6484	0.012144	14	64	Inverted_Duplication
0	DGY1726	NC_001137.3_441531-441751	-0.1667	0.693239	8	85	No
0	DGY1726	NC_001137.3_449208-449428	0.1429	0.787172	6	224	No
0	DGY1726	NC_001139.9_535644-535864	nan	nan	0	137	No
0	DGY1726	NC_001139.9_541575-541795	nan	nan	0	129	No
0	DGY1726	NC_001144.5_451308-451528	1	nan	2	880	No
0	DGY1726	NC_001144.5_468819-469039	-1	nan	2	870	No
0	DGY1731	NC_001140.6_212156-212376	nan	nan	0	47	No
A2	DGY1731	NC_001143.9_492848-493068	0.9549	0	21	62	Inverted_Duplication
A2	DGY1731	NC_001143.9_492902-493122	0.9291	0	22	62	Inverted_Duplication
C1	DGY1731	NC_001143.9_526915-527135	0.8881	0.000114	12	86	Inverted_Duplication
A3	DGY1731	NC_001143.9_633563-633783	0.4727	0.141999	11	46	Inverted_Duplication
0	DGY1731	NC_001144.5_451308-451528	nan	nan	0	628	No
0	DGY1731	NC_001144.5_468819-469039	nan	nan	0	675	No
0	DGY1735	NC_001140.6_212156-212376	nan	nan	0	134	No
0	DGY1735	NC_001140.6_216136-216356	nan	nan	0	136	No
A4	DGY1735	NC_001143.9_479526-479746	0.9807	0	19	112	Inverted_Duplication
A4	DGY1735	NC_001143.9_479592-479812	0.7519	0.000132	20	115	Inverted_Duplication
A5	DGY1735	NC_001143.9_644779-644999	0.9291	0	33	78	Inverted_Duplication
0	DGY1735	NC_001144.5_451308-451528	nan	nan	0	1366	No
0	DGY1735	NC_001144.5_468819-469039	nan	nan	1	1405	No
0	DGY1741	NC_001139.9_535701-535921	nan	nan	0	108	No
0	DGY1741	NC_001139.9_541563-541783	nan	nan	0	134	No
A6	DGY1741	NC_001143.9_498136-498356	0.9429	0.004805	6	70	Inverted_Duplication
C2	DGY1741	NC_001143.9_513422-513642	0.9902	0	17	111	Inverted_Duplication
0	DGY1741	NC_001143.9_521049-521269	-0.0476	0.910849	8	123	No
0	DGY1741	NC_001143.9_521390-521610	-0.0476	0.910849	8	106	No
A7	DGY1741	NC_001143.9_533857-534077	0.7401	5.4e-05	23	79	Inverted_Duplication
0	DGY1741	NC_001144.5_468819-469039	nan	nan	1	1005	No
0	DGY1743	NC_001140.6_212156-212376	nan	nan	0	119
B1	DGY1743	NC_001143.9_440069-440289	0.9636	7e-06	10	72	Inverted_Duplication
0	DGY1743	NC_001144.5_451308-451528	nan	nan	0	1249
0	DGY1743	NC_001144.5_468819-469039	nan	nan	0	1269
0	DGY1744	NC_001140.6_212157-212377	nan	nan	1	112
0	DGY1744	NC_001144.5_451308-451528	nan	nan	0	852
0	DGY1744	NC_001144.5_468819-469039	nan	nan	1	833
0	DGY1758	NC_001135.5_169430-169650	nan	nan	0	98
0	DGY1758	NC_001139.9_535650-535870	nan	nan	1	132
A8	DGY1758	NC_001140.6_61698-61918	0.9768	0	29	83	Inverted_Duplication
A9	DGY1758	NC_001140.6_93911-94131	0.8607	0	23	82	Inverted_Duplication
0	DGY1758	NC_001144.5_451308-451528	nan	nan	1	1086
0	DGY1758	NC_001144.5_468819-469039	nan	nan	0	1079

## Sheet: ST5_Results_of_Sniffle_analysis
#Structural Variant Breakpoint ID corresponds to ID in Supplemental Table 3
Internal Strain ID	Candidate locus	Sniffles_Predicted_Variant	Length Correlation (Rho)	pval	Supporting reads	Total reads	Read ratio	Locus name	Structural Variant Breakpoint ID
DGY1657	NC_001133.9_12722-12965	Insert	nan	nan	0	41	0	0	0
DGY1657	NC_001135.5_151669-151859	Insert	nan	nan	0	53	0	0	0
DGY1657	NC_001135.5_168599-168934	Duplication	nan	nan	0	74	0	Gag-pol / gag-pol flanking region	0
DGY1657	NC_001135.5_200103-200851	Deletion	nan	nan	0	49	0	0	0
DGY1657	NC_001136.10_1307914-1308047	Deletion	nan	nan	0	58	0	0	0
DGY1657	NC_001139.9_530034-530118	Insert	nan	nan	0	58	0	0	0
DGY1657	NC_001140.6_1805-2001	Insert	nan	nan	0	38	0	0	0
DGY1657	NC_001141.2_25546-25686	Insert	nan	nan	0	42	0	0	0
DGY1657	NC_001142.9_715087-715139	Insert	nan	nan	0	44	0	0	0
DGY1657	NC_001144.5_1071648-1071791	Insert	1	nan	2	73	0.0273973	0	0
DGY1657	NC_001144.5_459784-459833	Deletion	-0.3333	0.419753	8	2029	0.00394283	0	0
DGY1657	NC_001144.5_460453-460579	Deletion	-0.1429	0.759945	7	2048	0.00341797	0	0
DGY1657	NC_001144.5_463523-463641	Deletion	-0.2571	0.622787	6	1976	0.00303644	0	0
DGY1657	NC_001144.5_475973-481898	Deletion	nan	nan	0	248	0	0	0
DGY1657	NC_001144.5_5712-5806	Insert	nan	nan	0	90	0	0	0
DGY1657	NC_001144.5_7402-7508	Insert	nan	nan	0	85	0	0	0
DGY1657	NC_001144.5_818470-824283	Insert	nan	nan	0	69	0	0	0
DGY1657	NC_001144.5_823442-823484	Deletion	nan	nan	0	42	0	0	0
DGY1657	NC_001145.3_202197-202340	Insert	nan	nan	0	133	0	0	0
DGY1657	NC_001145.3_908365-908691	Insert	nan	nan	0	31	0	0	0
DGY1657	NC_001146.8_6652-6814	Insert	-0.5	0.666667	3	50	0.06	0	0
DGY1657	NC_001147.6_31114-31234	Insert	nan	nan	0	42	0	0	0
DGY1657	NC_001140.6_212266-216252	Duplication	nan	nan	0	132	0	CUP1	0
DGY1657	NC_001144.5_451418-468930	Duplication	-0.1275	0.534733	26	2883	0.00901838	rDNA	0
DGY1726	NC_001135.5_169206-169545	Duplication	nan	nan	0	41	0	Gag-pol / gag-pol flanking region	0
DGY1726	NC_001133.9_12734-13086	Insert	nan	nan	0	28	0	0	0
DGY1726	NC_001135.5_151762-151926	Insert	nan	nan	0	27	0	0	0
DGY1726	NC_001135.5_200103-200851	Deletion	nan	nan	0	37	0	0	0
DGY1726	NC_001136.10_1307920-1308087	Deletion	nan	nan	0	27	0	0	0
DGY1726	NC_001136.10_1525380-1525631	Insert	nan	nan	0	46	0	0	0
DGY1726	NC_001137.3_441640-447426	Insert	-0.0279	0.912563	18	299	0.0602007	0	0
DGY1726	NC_001137.3_441645-449321	Inversion	0.7318	0.004465	13	317	0.0410095	0	T1
DGY1726	NC_001139.9_530034-530119	Insert	nan	nan	0	20	0	0	0
DGY1726	NC_001140.6_133580-139454	Insert	nan	nan	0	55	0	0	0
DGY1726	NC_001140.6_1846-2020	Insert	nan	nan	0	37	0	0	0
DGY1726	NC_001141.2_25468-25625	Insert	nan	nan	0	32	0	0	0
DGY1726	NC_001141.2_392557-392637	Deletion	nan	nan	0	23	0	0	0
DGY1726	NC_001135.5_82700-83036	Duplication	nan	nan	0	59	0	Ty1 LTR (id706)	0
DGY1726	NC_001142.9_715087-715144	Insert	nan	nan	0	27	0	0	0
DGY1726	NC_001143.9_458431-458469	Insert	nan	nan	0	93	0	0	0
DGY1726	NC_001143.9_513945-517320	Deletion	nan	nan	0	117	0	0	0
DGY1726	NC_001143.9_582175-588024	Insert	nan	nan	0	98	0	0	0
DGY1726	NC_001144.5_1067096-1067155	Insert	nan	nan	0	75	0	0	0
DGY1726	NC_001144.5_1071644-1071780	Insert	nan	nan	0	98	0	0	0
DGY1726	NC_001144.5_391136-392068	Insert	nan	nan	0	30	0	0	0
DGY1726	NC_001144.5_391360-392842	Insert	nan	nan	0	32	0	0	0
DGY1726	NC_001144.5_459799-459842	Deletion	0.8	0.2	4	1312	0.00304878	0	0
DGY1726	NC_001144.5_475973-481898	Deletion	nan	nan	0	195	0	0	0
DGY1726	NC_001144.5_688373-694237	Insert	nan	nan	0	39	0	0	0
DGY1726	NC_001144.5_818470-824316	Insert	0.5	0.666667	3	48	0.0625	0	0
DGY1726	NC_001144.5_823442-823488	Deletion	nan	nan	0	29	0	0	0
DGY1726	NC_001145.3_202206-202341	Insert	nan	nan	0	121	0	0	0
DGY1726	NC_001145.3_908365-908695	Insert	nan	nan	0	40	0	0	0
DGY1726	NC_001146.8_6650-6788	Insert	-0.5429	0.265703	6	34	0.176471	0	0
DGY1726	NC_001147.6_31114-31213	Insert	nan	nan	0	25	0	0	0
DGY1726	NC_001140.6_212266-216252	Duplication	nan	nan	1	70	0.0142857	CUP1	0
DGY1726	NC_001142.9_540943-543759	Duplication	nan	nan	0	36	0	YJR056C	0
DGY1726	NC_001144.5_451418-468930	Duplication	0.3929	0.383317	7	3696	0.00189394	rDNA	0
DGY1731	NC_001133.9_12717-13016	Insert	nan	nan	0	27	0	0	0
DGY1731	NC_001135.5_151716-151888	Insert	nan	nan	0	25	0	0	0
DGY1731	NC_001136.10_1307908-1308072	Deletion	nan	nan	0	25	0	0	0
DGY1731	NC_001139.9_530034-530118	Insert	nan	nan	0	21	0	0	0
DGY1731	NC_001140.6_1862-1995	Insert	nan	nan	0	32	0	0	0
DGY1731	NC_001141.2_392077-392587	Deletion	nan	nan	0	24	0	0	0
DGY1731	NC_001143.9_492958-493340	Inversion	0.9549	0	21	62	0.33871	0	A2
DGY1731	NC_001143.9_633673-633711	Inverted_Duplication	0.9636	7e-06	10	45	0.222222	0	A3
DGY1731	NC_001144.5_1067096-1067155	Insert	nan	nan	1	42	0.0238095	0	0
DGY1731	NC_001144.5_1071648-1071788	Insert	nan	nan	1	52	0.0192308	0	0
DGY1731	NC_001144.5_475973-481898	Deletion	nan	nan	0	170	0	0	0
DGY1731	NC_001144.5_818469-824318	Insert	nan	nan	0	49	0	0	0
DGY1731	NC_001145.3_202205-202346	Insert	nan	nan	0	54	0	0	0
DGY1731	NC_001145.3_908494-908719	Insert	nan	nan	0	14	0	0	0
DGY1731	NC_001146.8_6638-6807	Insert	nan	nan	0	30	0	0	0
DGY1731	NC_001147.6_31170-31232	Insert	nan	nan	0	15	0	0	0
DGY1731	NC_001140.6_212266-216252	Duplication	nan	nan	0	62	0	CUP1	0
DGY1731	NC_001144.5_451418-468930	Duplication	1	0	3	2067	0.00145138	rDNA	D1
DGY1735	NC_001135.5_168932-169230	Duplication	nan	nan	0	55	0	Gag-pol / gag-pol flanking region	0
DGY1735	NC_001133.9_12707-12926	Insert	nan	nan	0	21	0	0	0
DGY1735	NC_001135.5_151669-151871	Insert	nan	nan	0	47	0	0	0
DGY1735	NC_001135.5_200103-200851	Deletion	nan	nan	0	25	0	0	0
DGY1735	NC_001136.10_1307912-1308081	Deletion	nan	nan	0	58	0	0	0
DGY1735	NC_001139.9_530034-530117	Insert	nan	nan	0	40	0	0	0
DGY1735	NC_001140.6_1860-2005	Insert	nan	nan	0	48	0	0	0
DGY1735	NC_001140.6_212266-216252	Duplication	nan	nan	0	187	0	CUP1	0
DGY1735	NC_001142.9_715087-715139	Insert	nan	nan	0	33	0	0	0
DGY1735	NC_001143.9_479635-480015	Inverted_Duplication	0.7519	0.000132	20	116	0.172414	0	A4
DGY1735	NC_001143.9_643354-644895	Inverted_Duplication	0.8098	0	36	100	0.36	0	A5
DGY1735	NC_001143.9_644648-644896	Inverted_Duplication	0.9176	0	34	82	0.414634	0	A5
DGY1735	NC_001144.5_1071648-1071789	Insert	nan	nan	0	99	0	0	0
DGY1735	NC_001144.5_453274-453464	Deletion	0.4	0.6	4	2088	0.00191571	0	0
DGY1735	NC_001144.5_457987-458052	Deletion	1	nan	2	2703	0.000739919	0	0
DGY1735	NC_001144.5_458274-458421	Deletion	0.5	0.666667	3	2740	0.00109489	0	0
DGY1735	NC_001144.5_460103-460214	Deletion	1	nan	2	2702	0.000740192	0	0
DGY1735	NC_001144.5_461287-461428	Deletion	nan	nan	1	2768	0.000361272	0	0
DGY1735	NC_001144.5_461546-461650	Deletion	nan	nan	1	2759	0.00036245	0	0
DGY1735	NC_001144.5_462877-462983	Deletion	nan	nan	1	2738	0.00036523	0	0
DGY1735	NC_001144.5_466996-467098	Deletion	nan	nan	1	2064	0.000484496	0	0
DGY1735	NC_001144.5_475973-481898	Deletion	nan	nan	0	213	0	0	0
DGY1735	NC_001144.5_818469-824311	Insert	nan	nan	0	92	0	0	0
DGY1735	NC_001144.5_823442-823488	Deletion	nan	nan	0	50	0	0	0
DGY1735	NC_001145.3_202197-202343	Insert	nan	nan	0	102	0	0	0
DGY1735	NC_001145.3_908470-908748	Insert	nan	nan	0	27	0	0	0
DGY1735	NC_001146.8_6652-6815	Insert	nan	nan	1	43	0.0232558	0	0
DGY1735	NC_001147.6_31136-31199	Insert	nan	nan	0	28	0	0	0
DGY1735	NC_001144.5_451418-468930	Duplication	0.4	0.6	4	5107	0.000783239	rDNA	0
DGY1735	NC_001144.5_456536-464429	Duplication	0.8	0.2	4	4956	0.000807103	rDNA	0
DGY1741	NC_001135.5_82699-83037	Duplication	nan	nan	0	64	0	Ty1 LTR (id706)	0
DGY1741	NC_001140.6_212266-216252	Duplication	nan	nan	0	113	0	CUP1	0
DGY1741	NC_001133.9_12690-12994	Insert	nan	nan	0	56	0	0	0
DGY1741	NC_001135.5_151669-151917	Insert	nan	nan	0	41	0	0	0
DGY1741	NC_001135.5_200103-200851	Deletion	nan	nan	0	51	0	0	0
DGY1741	NC_001136.10_1307910-1308075	Deletion	nan	nan	0	50	0	0	0
DGY1741	NC_001139.9_530034-530118	Insert	nan	nan	0	43	0	0	0
DGY1741	NC_001140.6_1805-1976	Insert	nan	nan	0	61	0	0	0
DGY1741	NC_001141.2_25547-25711	Insert	nan	nan	0	40	0	0	0
DGY1741	NC_001142.9_715087-715139	Insert	nan	nan	0	27	0	0	0
DGY1741	NC_001143.9_498245-498311	Inverted_Duplication	0.9429	0.004805	6	69	0.0869565	0	A6
DGY1741	NC_001144.5_1067096-1067156	Insert	nan	nan	0	52	0	0	0
DGY1741	NC_001144.5_1071652-1071784	Insert	nan	nan	0	81	0	0	0
DGY1741	NC_001144.5_345380-345422	Deletion	nan	nan	0	41	0	0	0
DGY1741	NC_001144.5_459798-459833	Deletion	nan	nan	1	1483	0.000674309	0	0
DGY1741	NC_001144.5_475973-481898	Deletion	nan	nan	0	293	0	0	0
DGY1741	NC_001144.5_818469-824295	Insert	nan	nan	0	59	0	0	0
DGY1741	NC_001144.5_823441-823489	Deletion	nan	nan	0	37	0	0	0
DGY1741	NC_001145.3_202202-202341	Insert	nan	nan	0	101	0	0	0
DGY1741	NC_001145.3_908365-908700	Insert	nan	nan	0	35	0	0	0
DGY1741	NC_001147.6_31169-31230	Insert	nan	nan	0	35	0	0	0
DGY1741	NC_001144.5_451418-468930	Duplication	nan	nan	1	2653	0.000376932	rDNA	0
DGY1743	NC_001140.6_212266-216252	Duplication	nan	nan	0	164	0	CUP1	0
DGY1743	NC_001133.9_12701-12951	Insert	nan	nan	0	24	0	0	0
DGY1743	NC_001133.9_12737-12961	Insert	nan	nan	0	24	0	0	0
DGY1743	NC_001135.5_151705-151881	Insert	nan	nan	0	43	0	0	0
DGY1743	NC_001135.5_200100-200850	Deletion	nan	nan	0	32	0	0	0
DGY1743	NC_001136.10_1307901-1308065	Deletion	nan	nan	0	28	0	0	0
DGY1743	NC_001139.9_530034-530117	Insert	nan	nan	0	42	0	0	0
DGY1743	NC_001139.9_531245-536991	Insert	-1	nan	2	184	0.0108696	0	0
DGY1743	NC_001140.6_1847-1990	Insert	nan	nan	0	52	0	0	0
DGY1743	NC_001141.2_25438-25603	Insert	nan	nan	0	24	0	0	0
DGY1743	NC_001142.9_541266-541451	Insert	nan	nan	0	61	0	0	0
DGY1743	NC_001142.9_541271-547013	Insert	nan	nan	0	74	0	0	0
DGY1743	NC_001142.9_715087-715141	Insert	nan	nan	0	33	0	0	0
DGY1743	NC_001143.9_440177-440377	Inverted_Duplication	0.9636	7e-06	10	75	0.133333	B1	B1
DGY1743	NC_001143.9_633385-634167	Inverted_Duplication	0.9807	0	19	68	0.279412	B2	B2
DGY1743	NC_001144.5_1071648-1071786	Insert	nan	nan	0	79	0	0	0
DGY1743	NC_001144.5_455367-455454	Deletion	-0.5	0.666667	3	2308	0.00129983	0	0
DGY1743	NC_001144.5_451418-468930	Duplication	0.4	0.6	4	5530	0.000723327	rDNA	0
DGY1743	NC_001144.5_456967-457054	Deletion	-0.5	0.666667	3	2483	0.00120822	0	0
DGY1743	NC_001144.5_457368-457455	Deletion	-0.5	0.666667	3	2532	0.00118483	0	0
DGY1743	NC_001144.5_457642-457733	Deletion	0.4	0.6	4	2562	0.00156128	0	0
DGY1743	NC_001144.5_457990-458060	Deletion	0.4	0.6	4	2585	0.00154739	0	0
DGY1743	NC_001144.5_459351-459434	Deletion	-0.5	0.666667	3	2568	0.00116822	0	0
DGY1743	NC_001144.5_459795-459833	Deletion	-0.5	0.666667	3	2539	0.00118157	0	0
DGY1743	NC_001144.5_460363-460407	Deletion	-0.5	0.666667	3	2544	0.00117925	0	0
DGY1743	NC_001144.5_460621-460696	Deletion	-0.5	0.666667	3	2586	0.00116009	0	0
DGY1743	NC_001144.5_461349-461419	Deletion	-0.5	0.666667	3	2564	0.00117005	0	0
DGY1743	NC_001144.5_461560-461663	Deletion	-0.5	0.666667	3	2549	0.00117693	0	0
DGY1743	NC_001144.5_462086-462253	Deletion	-0.5	0.666667	3	2603	0.00115252	0	0
DGY1743	NC_001144.5_462937-463006	Deletion	-1	nan	2	2519	0.000793966	0	0
DGY1743	NC_001144.5_463172-463416	Deletion	-1	nan	2	2581	0.000774893	0	0
DGY1743	NC_001144.5_463781-463866	Deletion	-1	nan	2	2503	0.000799041	0	0
DGY1743	NC_001144.5_464135-464290	Deletion	-1	nan	2	2495	0.000801603	0	0
DGY1743	NC_001144.5_465258-465383	Deletion	-1	nan	2	2293	0.00087222	0	0
DGY1743	NC_001144.5_475973-481898	Deletion	nan	nan	0	600	0	0	0
DGY1743	NC_001145.3_202206-202343	Insert	nan	nan	0	208	0	0	0
DGY1743	NC_001145.3_908511-908770	Insert	nan	nan	0	17	0	0	0
DGY1743	NC_001146.8_6652-6826	Insert	nan	nan	0	38	0	0	0
DGY1743	NC_001147.6_31154-31216	Insert	nan	nan	0	21	0	0	0
DGY1743	NC_001148.4_603777-609671	Insert	1	nan	2	64	0.03125	0	0
DGY1743	NC_001144.5_451426-468350	Duplication	0.4	0.6	4	5506	0.00072648	rDNA	0
DGY1743	NC_001144.5_452659-460452	Duplication	0.4	0.6	4	5293	0.000755715	rDNA	0
DGY1743	NC_001144.5_453980-462093	Duplication	0.4	0.6	4	5386	0.000742666	rDNA	0
DGY1743	NC_001144.5_456385-464052	Duplication	0.4	0.6	4	5271	0.000758869	rDNA	0
DGY1743	NC_001144.5_459003-466244	Duplication	0.4	0.6	4	5162	0.000774893	rDNA	0
DGY1744	NC_001135.5_169206-169545	Duplication	nan	nan	0	50	0	Gag-pol / gag-pol flanking region	0
DGY1744	NC_001140.6_212266-216252	Duplication	1	nan	2	134	0.0149254	CUP1	0
DGY1744	NC_001144.5_451418-468930	Duplication	-0.2	0.704	6	4427	0.00135532	rDNA	0
DGY1744	NC_001133.9_12745-13004	Insert	nan	nan	0	17	0	0	0
DGY1744	NC_001135.5_151725-151907	Insert	nan	nan	0	36	0	0	0
DGY1744	NC_001135.5_200104-200850	Deletion	nan	nan	0	16	0	0	0
DGY1744	NC_001136.10_1307898-1308066	Deletion	nan	nan	0	40	0	0	0
DGY1744	NC_001136.10_1307904-1308073	Deletion	nan	nan	0	40	0	0	0
DGY1744	NC_001139.9_530034-530118	Insert	nan	nan	0	43	0	0	0
DGY1744	NC_001140.6_1846-1992	Insert	nan	nan	0	37	0	0	0
DGY1744	NC_001141.2_25552-25685	Insert	nan	nan	0	30	0	0	0
DGY1744	NC_001142.9_715087-715133	Insert	nan	nan	0	26	0	0	0
DGY1744	NC_001143.9_436094-508378	Inversion	-0.4654	0.051602	18	523	0.0344168	Ty1.2	T2
DGY1744	NC_001144.5_1071651-1071793	Insert	nan	nan	0	55	0	0	0
DGY1744	NC_001144.5_455566-455768	Deletion	-0.5	0.666667	3	1448	0.00207182	0	0
DGY1744	NC_001144.5_455951-456066	Deletion	-0.5	0.666667	3	1405	0.00213523	0	0
DGY1744	NC_001144.5_456938-457111	Deletion	-0.5	0.666667	3	1524	0.0019685	0	0
DGY1744	NC_001144.5_459720-459829	Deletion	0.4	0.504632	5	1531	0.00326584	0	0
DGY1744	NC_001144.5_460578-460659	Deletion	-0.2	0.8	4	1545	0.002589	0	0
DGY1744	NC_001144.5_463715-463926	Deletion	-0.8	0.2	4	1519	0.00263331	0	0
DGY1744	NC_001144.5_818469-824274	Insert	nan	nan	0	50	0	0	0
DGY1744	NC_001145.3_202197-202341	Insert	nan	nan	0	311	0	0	0
DGY1744	NC_001145.3_908365-908703	Insert	nan	nan	0	32	0	0	0
DGY1744	NC_001146.8_6652-6827	Insert	nan	nan	0	40	0	0	0
DGY1744	NC_001147.6_31129-31191	Insert	nan	nan	0	24	0	0	0
DGY1744	NC_001147.6_594618-594820	Deletion	nan	nan	0	94	0	0	0
DGY1744	NC_001147.6_594614-600714	Duplication	nan	nan	0	319	0	YORWTy1-2	0
DGY1758	NC_001135.5_169206-169545	Duplication	nan	nan	1	101	0.00990099	Gag-pol / gag-pol flanking region	0
DGY1758	NC_001135.5_82700-83036	Duplication	nan	nan	0	91	0	Ty1 LTR (id706)	0
DGY1758	NC_001140.6_212266-216252	Duplication	nan	nan	0	76	0	CUP1	0
DGY1758	NC_001144.5_451418-468930	Duplication	0.2	0.74706	5	2414	0.00207125	rDNA	0
DGY1758	NC_001133.9_12743-12864	Insert	nan	nan	0	22	0	0	0
DGY1758	NC_001135.5_151669-151864	Insert	nan	nan	1	78	0.0128205	0	0
DGY1758	NC_001135.5_200104-200851	Deletion	nan	nan	0	59	0	0	0
DGY1758	NC_001136.10_1307902-1308071	Deletion	nan	nan	0	39	0	0	0
DGY1758	NC_001139.9_530034-530118	Insert	nan	nan	0	36	0	0	0
DGY1758	NC_001140.6_1805-1940	Insert	nan	nan	0	35	0	0	0
DGY1758	NC_001140.6_1861-2004	Insert	nan	nan	0	35	0	0	0
DGY1758	NC_001140.6_61815-62795	Inverted_Duplication	0.9754	0	26	88	0.295455	A8	A8
DGY1758	NC_001140.6_94023-94082	Inverted_Duplication	0.8833	0	29	78	0.371795	A9	A9
DGY1758	NC_001141.2_25540-25712	Insert	nan	nan	0	29	0	0	0
DGY1758	NC_001142.9_538368-544203	Insert	nan	nan	0	57	0	0	0
DGY1758	NC_001142.9_715094-715147	Insert	nan	nan	0	28	0	0	0
DGY1758	NC_001143.9_489980-495851	Insert	nan	nan	0	51	0	0	0
DGY1758	NC_001144.5_103656-103737	Deletion	nan	nan	0	40	0	0	0
DGY1758	NC_001144.5_1067096-1067155	Insert	nan	nan	0	40	0	0	0
DGY1758	NC_001144.5_1071648-1071791	Insert	nan	nan	0	49	0	0	0
DGY1758	NC_001144.5_459802-459833	Deletion	nan	nan	0	1472	0	0	0
DGY1758	NC_001144.5_475973-481898	Deletion	nan	nan	0	270	0	0	0
DGY1758	NC_001144.5_818469-824342	Insert	nan	nan	0	58	0	0	0
DGY1758	NC_001144.5_823442-823497	Deletion	nan	nan	0	39	0	0	0
DGY1758	NC_001145.3_202197-202344	Insert	nan	nan	0	139	0	0	0
DGY1758	NC_001145.3_817930-818035	Deletion	nan	nan	0	36	0	0	0
DGY1758	NC_001145.3_908471-908759	Insert	nan	nan	0	21	0	0	0
DGY1758	NC_001146.8_6633-6776	Insert	nan	nan	1	18	0.0555556	0	0
DGY1758	NC_001147.6_31134-31198	Insert	nan	nan	0	24	0	0	0
DGY1758	NC_001147.6_464174-470037	Insert	nan	nan	0	45	0	0	0
